# Supplementary material for: Multiple hybridization events, polyploidy and low postmating isolation entangle the evolution of neotropical species of Epidendrum (Orchidaceae)
Source: BMC Evol Biol. 2014 Feb 4;14:20. doi: 10.1186/1471-2148-14-20 (PMC3927766; doi:10.1186/1471-2148-14-20)
Supplement: Additional file 1: Table S1 — Nucleotide variation in the six cpDNA regions (trnL-trnF, rps16, rpoC, psbk-psbI, matK, and rbcl), frequency of haplotypes and variable positions. [file 1471-2148-14-20-S1.txt]

Table S1. Nucleotide variation in the six cpDNA regions (ndhF, rps16, rpoC, psbk-psbI, matK, rbcl), 
frequency of haplotypes and variable positions.


MATRIX
[               10        20        30        40        50        60        70 ]
[                *         *         *         *         *         *         * ]
Hap_1   ACATATTGAGGGCGGTGAAAATAGTTCTCCCTTCATACGCTCTAGACCTTGAGCACGGTTATGAGAGTTAC
Hap_2   ....G........................................................G.........
Hap_3   TT..G....................................................T.............
Hap_4   ....G..................................................................
Hap_5   ....G..................................................G...............
Hap_6   ..GG.GGATCAATAA.TGGGGG.AC.AGTTTCAAGC...A.TCCACAG.GA.TAT.T...T.ATT.AAAGT
Hap_7   ......................................C................................
Hap_8   ..........................................................AA...........
Hap_9   ....G...............................C...C..............................
Hap_10  .........................A.............................................
Hap_11  .......A...............................................................
Hap_12  ...............A.....................A..........C..C...................
Hap_13  ...............A......G..............A..........C..C...................
Hap_14  ......................G................................................
Hap_15  .................................................................G.....


Frequency of haplotypes and sequences within each haplotype
[Hap_1:  15   MAD1_HZ2 MAD2_HZ2 MAD3_HZ2 MAD4_HZ2 MAD5_HZ2 MAD1_HZ3 MAD2_HZ3 MAD4_HZ3 MAD1 MAD2 FAL1 FAL2 FAL3 FAL9 FAL10]
[Hap_2:  3    MAD6_HZ2 MAD6_HZ3 MAD6]
[Hap_3:  1    MAD7_HZ2]
[Hap_4:  9    MAD8_HZ2 MAD10_HZ2 MAD8_HZ3 MAD9_HZ3 MAD10_HZ3 MAD7 MAD8 MAD9 MAD10]
[Hap_5:  1    MAD9_HZ2]
[Hap_6:  49   HIB1_HZ2 HIB2_HZ2 HIB3_HZ2 HIB4_HZ2 HIB5_HZ2 HIB6_HZ2 HIB7_HZ2 HIB8_HZ2 HIB9_HZ2 HIB10_HZ2 RHO1_HZ2 RHO2_HZ2 
	      RHO3_HZ2 RHO4_HZ2 RHO5_HZ2 RHO6_HZ2 RHO7_HZ2 RHO8_HZ2 RHO9_HZ2 RHO10_HZ2 HIB1_HZ3 HIB2_HZ3 HIB3_HZ3 HIB4_HZ3 
	      HIB5_HZ3 RHO1_HZ3 RHO2_HZ3 RHO3_HZ3 RHO4_HZ3 RHO5_HZ3 RHO6_HZ3 RHO7_HZ3 RHO8_HZ3 RHO9_HZ3 RHO10_HZ3 HIB5 HIB6 
	      HIB7 HIB8 RHO1 RHO2 RHO3 RHO4 RHO5 RHO6 RHO7 RHO8 RHO9 RHO10]
[Hap_7:  1    MAD3_HZ3]
[Hap_8:  1    MAD5_HZ3]
[Hap_9:  1    MAD7_HZ3]
[Hap_10:  3   MAD3 mAD4 MAD5]
[Hap_11:  4   HIB1 HIB2 HIB3 HIB4]
[Hap_12:  1   FAL4]
[Hap_13:  2   FAL5 FAL6]
[Hap_14:  1   FAL7]
[Hap_15:  1   FAL8]


Variable positions
	[1]	nt_43	[2]	nt_109	[3]	nt_232	[4]	nt_240	[5]	nt_243
	[6]	nt_246	[7]	nt_251	[8]	nt_253	[9]	nt_321	[10]	nt_342
	[11]	nt_365	[12]	nt_391	[13]	nt_404	[14]	nt_439	[15]	nt_452
	[16]	nt_466	[17]	nt_506	[18]	nt_509	[19]	nt_546	[20]	nt_590
	[21]	nt_596	[22]	nt_660	[23]	nt_693	[24]	nt_761	[25]	nt_773
	[26]	nt_805	[27]	nt_855	[28]	nt_896	[29]	nt_931	[30]	nt_992
	[31]	nt_1045	[32]	nt_1046	[33]	nt_1050	[34]	nt_1129	[35]	nt_1133
	[36]	nt_1213	[37]	nt_1330	[38]	nt_1359	[39]	nt_1392	[40]	nt_1408
	[41]	nt_1416	[42]	nt_1518	[43]	nt_1675	[44]	nt_1903	[45]	nt_1943
	[46]	nt_2047	[47]	nt_2139	[48]	nt_2165	[49]	nt_2171	[50]	nt_2186
	[51]	nt_2202	[52]	nt_2210	[53]	nt_2261	[54]	nt_2301	[55]	nt_2305
	[56]	nt_2367	[57]	nt_2409	[58]	nt_2456	[59]	nt_2532	[60]	nt_2581
	[61]	nt_2635	[62]	nt_2663	[63]	nt_2739	[64]	nt_2900	[65]	nt_2961
	[66]	nt_3014	[67]	nt_3062	[68]	nt_3097	[69]	nt_3169	[70]	nt_3394
	[71]	nt_3565
