# Supplementary material for: Multiple hybridization events, polyploidy and low postmating isolation entangle the evolution of neotropical species of Epidendrum (Orchidaceae)
Source: BMC Evol Biol. 2014 Feb 4;14:20. doi: 10.1186/1471-2148-14-20 (PMC3927766; doi:10.1186/1471-2148-14-20)
Supplement: Additional file 2: Table S2 — GenBank accession numbers of the DNA sequences analyzed in this study. [file 1471-2148-14-20-S2.xlsx]

## Sheet: Hoja1
Table S2. GenBank accessions of DNA sequences analyzed in this study.
		matK	psbK	rbcl	rpoC1	trnL-trnF	rps16
Epidendrumfalcisepalum1	HZ1	KF679552	KF679590	KF679628	KF679666	KF715840	KF715749
Epidendrumfalcisepalum10	HZ1	KF679561	KF679599	KF679637	KF679675	KF715849	KF715758
Epidendrumfalcisepalum2	HZ1	KF679553	KF679591	KF679629	KF679667	KF715841	KF715750
Epidendrumfalcisepalum3	HZ1	KF679554	KF679592	KF679630	KF679668	KF715842	KF715751
Epidendrumfalcisepalum4	HZ1	KF679555	KF679593	KF679631	KF679669	KF715843	KF715752
Epidendrumfalcisepalum5	HZ1	KF679556	KF679594	KF679632	KF679670	KF715844	KF715753
Epidendrumfalcisepalum6	HZ1	KF679557	KF679595	KF679633	KF679671	KF715845	KF715754
Epidendrumfalcisepalum7	HZ1	KF679558	KF679596	KF679634	KF679672	KF715846	KF715755
Epidendrumfalcisepalum8	HZ1	KF679559	KF679597	KF679635	KF679673	KF715847	KF715756
Epidendrumfalcisepalum9	HZ1	KF679560	KF679598	KF679636	KF679674	KF715848	KF715757
Epidendrummadsenii1	HZ1	KF679524	KF679562	KF679600	KF679638	KF715759	KF715668
Epidendrummadsenii10	HZ1	KF679533	KF679571	KF679609	KF679647	KF715768	KF715677
Epidendrummadsenii2	HZ1	KF679525	KF679563	KF679601	KF679639	KF715760	KF715669
Epidendrummadsenii3	HZ1	KF679526	KF679564	KF679602	KF679640	KF715761	KF715670
Epidendrummadsenii4	HZ1	KF679527	KF679565	KF679603	KF679641	KF715762	KF715671
Epidendrummadsenii5	HZ1	KF679528	KF679566	KF679604	KF679642	KF715763	KF715672
Epidendrummadsenii6	HZ1	KF679529	KF679567	KF679605	KF679643	KF715764	KF715673
Epidendrummadsenii7	HZ1	KF679530	KF679568	KF679606	KF679644	KF715765	KF715674
Epidendrummadsenii8	HZ1	KF679531	KF679569	KF679607	KF679645	KF715766	KF715675
Epidendrummadsenii9	HZ1	KF679532	KF679570	KF679608	KF679646	KF715767	KF715676
EpidendrummadseniixEpidendrumrhopalostele1	HZ1	KF679534	KF679572	KF679610	KF679648	KF715789	KF715698
EpidendrummadseniixEpidendrumrhopalostele2	HZ1	KF679535	KF679573	KF679611	KF679649	KF715790	KF715699
EpidendrummadseniixEpidendrumrhopalostele3	HZ1	KF679536	KF679574	KF679612	KF679650	KF715791	KF715700
EpidendrummadseniixEpidendrumrhopalostele4	HZ1	KF679537	KF679575	KF679613	KF679651	KF715792	KF715701
EpidendrummadseniixEpidendrumrhopalostele5	HZ1	KF679538	KF679576	KF679614	KF679652	KF715793	KF715702
EpidendrummadseniixEpidendrumrhopalostele6	HZ1	KF679539	KF679577	KF679615	KF679653	KF715794	KF715703
EpidendrummadseniixEpidendrumrhopalostele7	HZ1	KF679540	KF679578	KF679616	KF679654	KF715795	KF715704
EpidendrummadseniixEpidendrumrhopalostele8	HZ1	KF679541	KF679579	KF679617	KF679655	KF715796	KF715705
Epidendrumrhopalostele1	HZ1	KF679542	KF679580	KF679618	KF679656	KF715812	KF715721
Epidendrumrhopalostele10	HZ1	KF679551	KF679589	KF679627	KF679665	KF715821	KF715730
Epidendrumrhopalostele2	HZ1	KF679543	KF679581	KF679619	KF679657	KF715813	KF715722
Epidendrumrhopalostele3	HZ1	KF679544	KF679582	KF679620	KF679658	KF715814	KF715723
Epidendrumrhopalostele4	HZ1	KF679545	KF679583	KF679621	KF679659	KF715815	KF715724
Epidendrumrhopalostele5	HZ1	KF679546	KF679584	KF679622	KF679660	KF715816	KF715725
Epidendrumrhopalostele6	HZ1	KF679547	KF679585	KF679623	KF679661	KF715817	KF715726
Epidendrumrhopalostele7	HZ1	KF679548	KF679586	KF679624	KF679662	KF715818	KF715727
Epidendrumrhopalostele8	HZ1	KF679549	KF679587	KF679625	KF679663	KF715819	KF715728
Epidendrumrhopalostele9	HZ1	KF679550	KF679588	KF679626	KF679664	KF715820	KF715729
Epidendrummadsenii11	HZ2	Forthcoming	Forthcoming	Forthcoming	Forthcoming	KF715769	KF715678
Epidendrummadsenii12	HZ2	Forthcoming	Forthcoming	Forthcoming	Forthcoming	KF715770	KF715679
Epidendrummadsenii13	HZ2	Forthcoming	Forthcoming	Forthcoming	Forthcoming	KF715771	KF715680
Epidendrummadsenii14	HZ2	Forthcoming	Forthcoming	Forthcoming	Forthcoming	KF715772	KF715681
Epidendrummadsenii15	HZ2	Forthcoming	Forthcoming	Forthcoming	Forthcoming	KF715773	KF715682
Epidendrummadsenii16	HZ2	Forthcoming	Forthcoming	Forthcoming	Forthcoming	KF715774	KF715683
Epidendrummadsenii17	HZ2	Forthcoming	Forthcoming	Forthcoming	Forthcoming	KF715775	KF715684
Epidendrummadsenii18	HZ2	Forthcoming	Forthcoming	Forthcoming	Forthcoming	KF715776	KF715685
Epidendrummadsenii19	HZ2	Forthcoming	Forthcoming	Forthcoming	Forthcoming	KF715777	KF715686
Epidendrummadsenii20	HZ2	Forthcoming	Forthcoming	Forthcoming	Forthcoming	KF715778	KF715687
EpidendrummadseniixEpidendrumrhopalostele9	HZ2	Forthcoming	Forthcoming	Forthcoming	Forthcoming	KF715797	KF715706
EpidendrummadseniixEpidendrumrhopalostele10	HZ2	Forthcoming	Forthcoming	Forthcoming	Forthcoming	KF715798	KF715707
EpidendrummadseniixEpidendrumrhopalostele11	HZ2	Forthcoming	Forthcoming	Forthcoming	Forthcoming	KF715799	KF715708
EpidendrummadseniixEpidendrumrhopalostele12	HZ2	Forthcoming	Forthcoming	Forthcoming	Forthcoming	KF715800	KF715709
EpidendrummadseniixEpidendrumrhopalostele13	HZ2	Forthcoming	Forthcoming	Forthcoming	Forthcoming	KF715801	KF715710
EpidendrummadseniixEpidendrumrhopalostele14	HZ2	Forthcoming	Forthcoming	Forthcoming	Forthcoming	KF715802	KF715711
EpidendrummadseniixEpidendrumrhopalostele15	HZ2	Forthcoming	Forthcoming	Forthcoming	Forthcoming	KF715803	KF715712
EpidendrummadseniixEpidendrumrhopalostele16	HZ2	Forthcoming	Forthcoming	Forthcoming	Forthcoming	KF715804	KF715713
EpidendrummadseniixEpidendrumrhopalostele17	HZ2	Forthcoming	Forthcoming	Forthcoming	Forthcoming	KF715805	KF715714
EpidendrummadseniixEpidendrumrhopalostele18	HZ2	Forthcoming	Forthcoming	Forthcoming	Forthcoming	KF715797	KF715706
Epidendrumrhopalostele11	HZ2	Forthcoming	Forthcoming	Forthcoming	Forthcoming	KF715822	KF715731
Epidendrumrhopalostele12	HZ2	Forthcoming	Forthcoming	Forthcoming	Forthcoming	KF715823	KF715732
Epidendrumrhopalostele13	HZ2	Forthcoming	Forthcoming	Forthcoming	Forthcoming	KF715824	KF715733
Epidendrumrhopalostele14	HZ2	Forthcoming	Forthcoming	Forthcoming	Forthcoming	KF715825	KF715734
Epidendrumrhopalostele15	HZ2	Forthcoming	Forthcoming	Forthcoming	Forthcoming	KF715826	KF715735
Epidendrumrhopalostele16	HZ2	Forthcoming	Forthcoming	Forthcoming	Forthcoming	KF715827	KF715736
Epidendrumrhopalostele17	HZ2	Forthcoming	Forthcoming	Forthcoming	Forthcoming	KF715828	KF715737
Epidendrumrhopalostele18	HZ2	Forthcoming	Forthcoming	Forthcoming	Forthcoming	KF715829	KF715738
Epidendrummadsenii21	HZ3	Forthcoming	Forthcoming	Forthcoming	Forthcoming	KF715779	KF715688
Epidendrummadsenii22	HZ3	Forthcoming	Forthcoming	Forthcoming	Forthcoming	KF715780	KF715689
Epidendrummadsenii23	HZ3	Forthcoming	Forthcoming	Forthcoming	Forthcoming	KF715781	KF715690
Epidendrummadsenii24	HZ3	Forthcoming	Forthcoming	Forthcoming	Forthcoming	KF715782	KF715691
Epidendrummadsenii25	HZ3	Forthcoming	Forthcoming	Forthcoming	Forthcoming	KF715783	KF715692
Epidendrummadsenii26	HZ3	Forthcoming	Forthcoming	Forthcoming	Forthcoming	KF715784	KF715693
Epidendrummadsenii27	HZ3	Forthcoming	Forthcoming	Forthcoming	Forthcoming	KF715785	KF715694
Epidendrummadsenii28	HZ3	Forthcoming	Forthcoming	Forthcoming	Forthcoming	KF715786	KF715695
Epidendrummadsenii29	HZ3	Forthcoming	Forthcoming	Forthcoming	Forthcoming	KF715787	KF715696
Epidendrummadsenii30	HZ3	Forthcoming	Forthcoming	Forthcoming	Forthcoming	KF715788	KF715697
EpidendrummadseniixEpidendrumrhopalostele19	HZ3	Forthcoming	Forthcoming	Forthcoming	Forthcoming	KF715806	KF715715
EpidendrummadseniixEpidendrumrhopalostele20	HZ3	Forthcoming	Forthcoming	Forthcoming	Forthcoming	KF715807	KF715716
EpidendrummadseniixEpidendrumrhopalostele21	HZ3	Forthcoming	Forthcoming	Forthcoming	Forthcoming	KF715808	KF715717
EpidendrummadseniixEpidendrumrhopalostele22	HZ3	Forthcoming	Forthcoming	Forthcoming	Forthcoming	KF715809	KF715718
EpidendrummadseniixEpidendrumrhopalostele23	HZ3	Forthcoming	Forthcoming	Forthcoming	Forthcoming	KF715810	KF715719
EpidendrummadseniixEpidendrumrhopalostele24	HZ3	Forthcoming	Forthcoming	Forthcoming	Forthcoming	KF715811	KF715720		24
Epidendrumrhopalostele19	HZ3	Forthcoming	Forthcoming	Forthcoming	Forthcoming	KF715830	KF715739
Epidendrumrhopalostele20	HZ3	Forthcoming	Forthcoming	Forthcoming	Forthcoming	KF715831	KF715740
Epidendrumrhopalostele21	HZ3	Forthcoming	Forthcoming	Forthcoming	Forthcoming	KF715832	KF715741
Epidendrumrhopalostele22	HZ3	Forthcoming	Forthcoming	Forthcoming	Forthcoming	KF715833	KF715742
Epidendrumrhopalostele23	HZ3	Forthcoming	Forthcoming	Forthcoming	Forthcoming	KF715834	KF715743
Epidendrumrhopalostele24	HZ3	Forthcoming	Forthcoming	Forthcoming	Forthcoming	KF715835	KF715744
Epidendrumrhopalostele25	HZ3	Forthcoming	Forthcoming	Forthcoming	Forthcoming	KF715836	KF715745
Epidendrumrhopalostele26	HZ3	Forthcoming	Forthcoming	Forthcoming	Forthcoming	KF715837	KF715746
Epidendrumrhopalostele27	HZ3	Forthcoming	Forthcoming	Forthcoming	Forthcoming	KF715838	KF715747
Epidendrumrhopalostele28	HZ3	Forthcoming	Forthcoming	Forthcoming	Forthcoming	KF715839	KF715748
Epidendrummadsenii31	MAD1	Forthcoming	Forthcoming	Forthcoming	Forthcoming	Forthcoming	Forthcoming
Epidendrummadsenii32	MAD1	Forthcoming	Forthcoming	Forthcoming	Forthcoming	Forthcoming	Forthcoming
Epidendrummadsenii33	MAD1	Forthcoming	Forthcoming	Forthcoming	Forthcoming	Forthcoming	Forthcoming
Epidendrummadsenii34	MAD1	Forthcoming	Forthcoming	Forthcoming	Forthcoming	Forthcoming	Forthcoming
Epidendrummadsenii35	MAD1	Forthcoming	Forthcoming	Forthcoming	Forthcoming	Forthcoming	Forthcoming
Epidendrummadsenii36	MAD2	Forthcoming	Forthcoming	Forthcoming	Forthcoming	Forthcoming	Forthcoming
Epidendrummadsenii37	MAD2	Forthcoming	Forthcoming	Forthcoming	Forthcoming	Forthcoming	Forthcoming
Epidendrummadsenii38	MAD2	Forthcoming	Forthcoming	Forthcoming	Forthcoming	Forthcoming	Forthcoming
Epidendrummadsenii39	MAD2	Forthcoming	Forthcoming	Forthcoming	Forthcoming	Forthcoming	Forthcoming
Epidendrummadsenii40	MAD2	Forthcoming	Forthcoming	Forthcoming	Forthcoming	Forthcoming	Forthcoming
Epidendrummadsenii41	MAD3	Forthcoming	Forthcoming	Forthcoming	Forthcoming	Forthcoming	Forthcoming
Epidendrummadsenii42	MAD3	Forthcoming	Forthcoming	Forthcoming	Forthcoming	Forthcoming	Forthcoming
Epidendrummadsenii43	MAD3	Forthcoming	Forthcoming	Forthcoming	Forthcoming	Forthcoming	Forthcoming
Epidendrummadsenii44	MAD3	Forthcoming	Forthcoming	Forthcoming	Forthcoming	Forthcoming	Forthcoming
Epidendrummadsenii45	MAD3	Forthcoming	Forthcoming	Forthcoming	Forthcoming	Forthcoming	Forthcoming
Epidendrumrhopalostele29	RHO1	Forthcoming	Forthcoming	Forthcoming	Forthcoming	Forthcoming	Forthcoming
Epidendrumrhopalostele30	RHO1	Forthcoming	Forthcoming	Forthcoming	Forthcoming	Forthcoming	Forthcoming
Epidendrumrhopalostele31	RHO1	Forthcoming	Forthcoming	Forthcoming	Forthcoming	Forthcoming	Forthcoming
Epidendrumrhopalostele32	RHO1	Forthcoming	Forthcoming	Forthcoming	Forthcoming	Forthcoming	Forthcoming
Epidendrumrhopalostele33	RHO1	Forthcoming	Forthcoming	Forthcoming	Forthcoming	Forthcoming	Forthcoming
Epidendrumrhopalostele34	RHO2	Forthcoming	Forthcoming	Forthcoming	Forthcoming	Forthcoming	Forthcoming
Epidendrumrhopalostele35	RHO2	Forthcoming	Forthcoming	Forthcoming	Forthcoming	Forthcoming	Forthcoming
Epidendrumrhopalostele36	RHO2	Forthcoming	Forthcoming	Forthcoming	Forthcoming	Forthcoming	Forthcoming
Epidendrumrhopalostele37	RHO2	Forthcoming	Forthcoming	Forthcoming	Forthcoming	Forthcoming	Forthcoming
Epidendrumrhopalostele38	RHO2	Forthcoming	Forthcoming	Forthcoming	Forthcoming	Forthcoming	Forthcoming
Epidendrumrhopalostele39	RHO3	Forthcoming	Forthcoming	Forthcoming	Forthcoming	Forthcoming	Forthcoming
Epidendrumrhopalostele40	RHO3	Forthcoming	Forthcoming	Forthcoming	Forthcoming	Forthcoming	Forthcoming
Epidendrumrhopalostele41	RHO3	Forthcoming	Forthcoming	Forthcoming	Forthcoming	Forthcoming	Forthcoming
Epidendrumrhopalostele42	RHO3	Forthcoming	Forthcoming	Forthcoming	Forthcoming	Forthcoming	Forthcoming
Epidendrumrhopalostele43	RHO3	Forthcoming	Forthcoming	Forthcoming	Forthcoming	Forthcoming	Forthcoming
Epidendrumfalcisepalum11	FAL1	Forthcoming	Forthcoming	Forthcoming	Forthcoming	Forthcoming	Forthcoming
Epidendrumfalcisepalum12	FAL2	Forthcoming	Forthcoming	Forthcoming	Forthcoming	Forthcoming	Forthcoming
Epidendrumfalcisepalum13	FAL3	Forthcoming	Forthcoming	Forthcoming	Forthcoming	Forthcoming	Forthcoming
Epidendrumfalcisepalum14	FAL4	Forthcoming	Forthcoming	Forthcoming	Forthcoming	Forthcoming	Forthcoming
Epidendrumfalcisepalum15	FAL5	Forthcoming	Forthcoming	Forthcoming	Forthcoming	Forthcoming	Forthcoming
