# Supplementary material for: Multiple hybridization events, polyploidy and low postmating isolation entangle the evolution of neotropical species of Epidendrum (Orchidaceae)
Source: BMC Evol Biol. 2014 Feb 4;14:20. doi: 10.1186/1471-2148-14-20 (PMC3927766; doi:10.1186/1471-2148-14-20)
Supplement: Additional file 6: Table S4 — Populations studied, geographic coordinates and sampling number for genetic and flow cytometry studies. [file 1471-2148-14-20-S6.xlsx]

## Sheet: Hoja1
Table S4. Populations studied, geographic coordinates and sampling number for genetic and flow cytometry studies.
Species	Population	Type of population	Longitud	Latitud	AFLPs	cpDNA	Flow cytometry
Epidendrum madsenii	HZ1	Hybrid Zone	-78.9724	-4.0388	25	10	25
Hybrids	HZ1	Hybrid Zone	-78.9724	-4.0388	20	8	20
Epidendrum rhopalostele	HZ2	Hybrid Zone	-78.9724	-4.0388	21	10	21
Epidendrum falcisepalum	HZ1	Hybrid Zone	-78.9724	-4.0388	26	10	26
Epidendrum madsenii	HZ2	Hybrid Zone	-78.5965	-3.15029	22	10	22
Hybrids	HZ2	Hybrid Zone	-78.5965	-3.15029	19	10	19
Epidendrum rhopalostele	HZ2	Hybrid Zone	-78.5965	-3.15029	24	8	24
Epidendrum madsenii	HZ3	Hybrid Zone	-77.8276	-0.655632	23	10	23
Hybrids	HZ3	Hybrid Zone	-77.8276	-0.655632	16	6	16
Epidendrum rhopalostele	HZ3	Hybrid Zone	-77.8276	-0.655632	20	10	20
Epidendrum madsenii	MAD1	Allopatric population	-78.7673	-1.15115	10	5	10
Epidendrum madsenii	MAD2	Allopatric population	-78.3402	-0.450592	10	5	10
Epidendrum madsenii	MAD3	Allopatric population	-78.4939	-0.87776	10	5	10
Epidendrum rhopalostele	RHO1	Allopatric population	-77.913	-3.0136	10	5	10
Epidendrum rhopalostele	RHO2	Allopatric population	-77.5883	-0.706892	10	5	10
Epidendrum rhopalostele	RHO3	Allopatric population	-77.9642	-2.38139	10	5	10
Epidendrum falcisepalum	FAL1	Allopatric population	-79.5533	-3.54329	10	5	10
					286	127	286
